# Supplementary material for: Dysregulated iron homeostasis in dystrophin-deficient cardiomyocytes: correction by gene editing and pharmacological treatment
Source: Cardiovasc Res. 2023 Dec 12;120(1):69–81. doi: 10.1093/cvr/cvad182 (PMC10898935; doi:10.1093/cvr/cvad182)
Supplement: cvad182_Supplementary_Data [file cvad182_supplementary_data.zip]

Archive with 2 entries (2 files):
- Supplementary Material_revised.docx
- western blot - raw.pptx
